# Supplementary material for: Graph-based models of the Oenothera mitochondrial genome capture the enormous complexity of higher plant mitochondrial DNA organization
Source: NAR Genom Bioinform. 2022 Mar 31;4(2):lqac027. doi: 10.1093/nargab/lqac027 (PMC8969700; doi:10.1093/nargab/lqac027)
Supplement: lqac027_Supplemental_Files [file lqac027_supplemental_files.zip]

Archive with 6 entries (6 files):
- Supplementary_Data_1.pdf
- Supplementary_Data_2.mp4
- Supplementary_Figures_Tables_noColoring.docx
- Supplementary_Table_3_Genome_wide_repeat_analysis.xlsx
- Supplementary_Table_4_Coverage_distribution.xlsx
- Supplementary_Table_5_RNA-editome.xlsx
