# Supplementary material for: Graph-based models of the Oenothera mitochondrial genome capture the enormous complexity of higher plant mitochondrial DNA organization
Source: NAR Genom Bioinform. 2022 Mar 31;4(2):lqac027. doi: 10.1093/nargab/lqac027 (PMC8969700; doi:10.1093/nargab/lqac027)
Supplement: lqac027_Supplemental_Files [file lqac027_supplemental_files.zip › Supplementary_Table_3_Genome_wide_repeat_analysis.xlsx]

## Sheet: O. villaricae
Supplementary Table 3. Genome-wide repeat analysis.
Listed are all repeats identified by applying ROUSfinder to each of the three final Oenothera mitochondrial genomes. Repeat categories were determined by a kmeans clustering (euclidean distance, three centers).
Sequence	Genome_size	NumROUS	repeat category	RRP identifier
bert_mt	408744	36
Repeat_1	1337	2	LSR	berS_121
Repeat_2	475	2	ISR	berS_443
Repeat_3	432	2	ISR	berS_518
Repeat_4	421	2	ISR	berS_539
Repeat_5	300	2	ISR	berS_773
Repeat_6	261	2	ISR
Repeat_7	239	2	ISR	berS_795
Repeat_8	223	2	ISR
Repeat_9	145	2	SSR
Repeat_10	122	2	SSR
Repeat_11	114	2	SSR
Repeat_12	112	2	SSR
Repeat_13	110	2	SSR
Repeat_14	106	2	SSR
Repeat_15	105	2	SSR
Repeat_16	105	3	SSR
Repeat_17	102	3	SSR
Repeat_18	99	3	SSR
Repeat_19	98	3	SSR
Repeat_20	95	3	SSR
Repeat_21	88	2	SSR
Repeat_22	84	2	SSR
Repeat_23	77	2	SSR
Repeat_24	76	2	SSR
Repeat_25	74	2	SSR
Repeat_26	72	2	SSR
Repeat_27	66	2	SSR
Repeat_28	66	2	SSR
Repeat_29	64	2	SSR
Repeat_30	58	2	SSR
Repeat_31	56	2	SSR
Repeat_32	56	2	SSR
Repeat_33	54	2	SSR
Repeat_34	54	2	SSR
Repeat_35	50	4	SSR
Repeat_36	50	3	SSR

## Sheet: O. biennis
Supplementary Table 3. Genome-wide repeat analysis.
Listed are all repeats identified by applying ROUSfinder to each of the three final Oenothera mitochondrial genomes. Repeat categories were determined by a kmeans clustering (euclidean distance, three centers).
Sequence	Genome_size	NumROUS	repeat category	RRP identifier
suav_mt	424132	32
Repeat_1	4984	2
Repeat_2	1906	2	LSR	suavG_152+suavG_1599
Repeat_3	479	2	ISR	suavG_1116
Repeat_4	406	2	ISR	suavG_1464
Repeat_5	370	3	ISR	suavG_1599
Repeat_6	261	2	ISR	suavG_4379
Repeat_7	239	2	ISR	suavG_2311
Repeat_8	179	2	SSR
Repeat_9	172	2	SSR	suavG_2788
Repeat_10	122	2	SSR
Repeat_11	118	2	SSR
Repeat_12	117	2	SSR
Repeat_13	109	2	SSR
Repeat_14	107	2	SSR
Repeat_15	106	2	SSR
Repeat_16	105	2	SSR
Repeat_17	105	2	SSR
Repeat_18	105	2	SSR
Repeat_19	102	2	SSR
Repeat_20	99	3	SSR
Repeat_21	98	3	SSR
Repeat_22	92	2	SSR
Repeat_23	88	3	SSR
Repeat_24	84	2	SSR
Repeat_25	81	2	SSR
Repeat_26	80	2	SSR
Repeat_27	71	2	SSR
Repeat_28	66	4	SSR
Repeat_29	56	2	SSR
Repeat_30	54	2	SSR
Repeat_31	51	2	SSR
Repeat_32	50	2	SSR

## Sheet: O. elata
Supplementary Table 3. Genome-wide repeat analysis.
Listed are all repeats identified by applying ROUSfinder to each of the three final Oenothera mitochondrial genomes. Repeat categories were determined by a kmeans clustering (euclidean distance, three centers).
Sequence	Genome size	NumROUS	repeat category	RRP identifier
joha_mt	449216	28
Repeat_1	32885	2
Repeat_2	825	2	LSR	johSt_3550
Repeat_3	406	2	ISR	johSt_12875
Repeat_4	370	2	ISR	johSt_14298
Repeat_5	261	2	ISR	johSt_20236
Repeat_6	174	2	SSR	JohSt_20316
Repeat_7	172	2	SSR
Repeat_8	122	2	SSR
Repeat_9	118	3	SSR
Repeat_10	117	2	SSR
Repeat_11	109	2	SSR
Repeat_12	107	2	SSR
Repeat_13	106	2	SSR
Repeat_14	105	2	SSR
Repeat_15	105	2	SSR
Repeat_16	102	3	SSR
Repeat_17	99	3	SSR
Repeat_18	98	3	SSR
Repeat_19	88	2	SSR
Repeat_20	84	3	SSR
Repeat_21	80	2	SSR
Repeat_22	71	2	SSR
Repeat_23	66	2	SSR
Repeat_24	56	3	SSR
Repeat_25	55	2	SSR
Repeat_26	54	2	SSR
Repeat_27	51	2	SSR
Repeat_28	50	3	SSR
			23
