# Supplementary material for: Graph-based models of the Oenothera mitochondrial genome capture the enormous complexity of higher plant mitochondrial DNA organization
Source: NAR Genom Bioinform. 2022 Mar 31;4(2):lqac027. doi: 10.1093/nargab/lqac027 (PMC8969700; doi:10.1093/nargab/lqac027)
Supplement: lqac027_Supplemental_Files [file lqac027_supplemental_files.zip › Supplementary_Table_4_Coverage_distribution.xlsx]

## Sheet: O. villaricae
Supplementary Table 4: Coverage distribution on IDBA-graph contigs.
Coverage distribution of Illumina Paired-end reads mapped back to the contigs of the IDBA graphs for all three investigated Oenothera species. Blue highlighted are the recombinogenic repeats identified by the occurrence as "double forks" within the IDBA graphs.
contig	length	reads	coverage
Bert_539	421	24134	5732
Bert_121	1248	56669	4540
Bert_773	300	13570	4523
Bert_443	475	21328	4490
Bert_518	432	16543	3829
Bert_2	110274	4043230	3666
Bert_11	12127	398064	3282
Bert_0	52952	1658036	3131
Bert_12	7191	222598	3095
Bert_5	61574	1898434	3083
Bert_795	239	7159	2995
Bert_3	109856	3220525	2931
Bert_13	7127	205301	2880
Bert_789	262	6827	2605
Bert_9	28952	744996	2573
Bert_16	8863	220096	2483
Bert_30	2812	64799	2304
Bert_156	866	19009	2195
Bert_762	305	5374	1761
Bert_815	195	3419	1753
Bert_808	206	2794	1356
mean (repetitive)			4351.5
sd (repetitive)			905.87
mean (non-repetitive)			2606.53
sd (non-repetitive)			642.763
factor (rep. to non-rep.)			1.66946

## Sheet: O. biennis
Supplementary Table 4 continued
contig	length	reads	coverage
Suav_1599	370	23084	6238
Suav_41	4703	280493	5964
Suav_152	1625	91253	5615
Suav_1464	397	21976	5535
Suav_2642	179	8699	4859
Suav_4379	260	12565	4832
Suav_1116	479	22692	4737
Suav_25	30416	1263138	4152
Suav_8	43903	1695070	3860
Suav_2311	239	8256	3454
Suav_2	34003	1142757	3360
Suav_29	7021	230684	3285
Suav_4	24874	799943	3215
Suav_32	5765	182736	3169
Suav_2788	172	5403	3141
Suav_13	14263	445256	3121
Suav_7	25820	769294	2979
Suav_1	32011	946026	2955
Suav_0	67556	1994642	2952
Suav_4381	1226	35989	2935
Suav_12	9832	279359	2841
Suav_6	56103	1587556	2829
Suav_61	3465	96847	2795
Suav_5	30739	822491	2675
Suav_14	16479	425002	2579
Suav_2379	223	5442	2440
Suav_79	2789	67922	2435
Suav_433	844	18792	2226
Suav_2794	156	3462	2219
Suav_2457	206	4195	2036
Suav_2765	175	3309	1890
Suav_2154	285	5347	1876
Suav_2483	201	3405	1694
Suav_2731	178	3000	1685
Suav_2657	179	2641	1475
Suav_2783	173	2506	1448
Suav_2817	169	2214	1310
Suav_2673	179	2150	1201
mean (repetitive)			5038.57
sd (repetitive)			884.503
mean (non-repetitive)			2455.93
sd (non-repetitive)			960.806
factor (rep. to non-rep.)			2.0516

## Sheet: O. elata
Supplementary Table 4 continued
contig	length	reads	coverage
Joha_124	4974	333067	6696
Joha_67	23318	1551424	6653
Joha_12875	397	23053	5806
Joha_1157	1289	72844	5651
Joha_14298	370	20494	5538
Joha_126	4729	260436	5507
Joha_3550	825	38506	4667
Joha_15072	356	15620	4387
Joha_141	4148	178025	4291
Joha_125	4850	207552	4279
Joha_20236	261	10887	4171
Joha_61	31320	1289203	4116
Joha_81	14447	565792	3916
Joha_78	15254	594572	3897
Joha_80	14984	581846	3883
Joha_116	5882	225494	3833
Joha_59	32011	1226113	3830
Joha_92	11601	442379	3813
Joha_109	7112	268728	3778
Joha_82	14186	531848	3749
Joha_83	14114	527110	3734
Joha_87	12804	453876	3544
Joha_97	9515	337238	3544
Joha_62	30936	1084869	3506
Joha_151	3465	117142	3380
Joha_906	1383	45794	3311
Joha_86	13104	432290	3298
Joha_76	16382	537694	3282
Joha_94	10905	341580	3132
Joha_1348	1215	37519	3087
Joha_55	35327	1073665	3039
Joha_100	7952	226761	2851
Joha_96	9680	273787	2828
Joha_103	7611	211465	2778
Joha_66	23359	643958	2756
Joha_102	7639	202575	2651
Joha_20310	206	5376	2609
Joha_179	2871	72594	2528
Joha_20316	171	4182	2445
Joha_785	1453	34228	2355
Joha_112	6871	159133	2316
Joha_1564	1151	26599	2310
Joha_104	7556	159434	2110
Joha_20304	210	4008	1908
Joha_20315	201	3166	1575
mean (repetitive)			5166.6
sd (repetitive)			711.026
mean (non-repetitive)			3206.73
sd (non-repetitive)			720.489
factor (rep. to non-rep.)			1.61117
