# Supplementary material for: Graph-based models of the Oenothera mitochondrial genome capture the enormous complexity of higher plant mitochondrial DNA organization
Source: NAR Genom Bioinform. 2022 Mar 31;4(2):lqac027. doi: 10.1093/nargab/lqac027 (PMC8969700; doi:10.1093/nargab/lqac027)
Supplement: lqac027_Supplemental_Files [file lqac027_supplemental_files.zip › Supplementary_Table_5_RNA-editome.xlsx]

## Sheet: Supplementary Table 4
Supplementary Table 5: Mitochondrial RNA editotype results of Oenothera elata.
For details, see Material and Methods and for additional analysis. a) Double edited codons are edited consecutively from 5’ to 3’ direction of the CDS according to the nomenclature of Ruedinger et al. 2009. The presents of a large sequence duplication and the option “--noSecondary” in mapping lead to decreased coverage in the second copy.
Gene	CDS pos	Codon pos	Codon	AA Exchange	Editing [%]	Ref. Position	Ref. Base	Alt. Base	Depth	Ref Count	Alt Count
nad6	26	9	CCT>CtT	Pro>Leu	81.82	262	C	T	517	94	423
nad6	53	18	GCA>GtA	Ala>Val	64.9	289	C	T	433	152	281
nad6	88a	30	CCC>tCC	Pro>Ser	73.53	324	C	T	306	81	225
nad6	89a	30	tCC>ttC	Ser>Leu	73.03	325	C	T	304	82	222
nad6	95	32	CCA>CtA	Pro>Leu	80.72	331	C	T	306	59	247
nad6	103	35	CGC>tGC	Arg>Cys	73.89	339	C	T	314	82	232
nad6	146	49	TCC>TtC	Ser>Phe	80.82	382	C	T	318	61	257
nad6	161	54	CCA>CtA	Pro>Leu	81.01	397	C	T	316	60	256
nad6	169	57	CAT>tAT	His>Tyr	83.11	405	C	T	302	51	251
nad6	446	149	TCC>TtC	Ser>Phe	95.6	682	C	T	613	27	586
nad6	463	155	CCT>tCT	Pro>Ser	96.9	699	C	T	580	18	562
ccmFc	38	13	TCC>TtC	Ser>Phe	95.92	6461	C	T	49	2	47
ccmFc	50	17	CCT>CtT	Pro>Leu	82.93	6473	C	T	41	7	34
ccmFc	52	18	CGT>tGT	Arg>Cys	75.61	6475	C	T	41	10	31
ccmFc	103	35	CCC>tCC	Pro>Ser	88.89	6526	C	T	27	3	24
ccmFc	119	40	TCT>TtT	Ser>Phe	66.67	6542	C	T	18	6	12
ccmFc	122	41	TCC>TtC	Ser>Phe	64.71	6545	C	T	17	6	11
ccmFc	146	49	CCT>CtT	Pro>Leu	100	6569	C	T	17	0	17
ccmFc	155	52	TCA>TtA	Ser>Leu	78.95	6578	C	T	19	4	15
ccmFc	160	54	CCT>tCT	Pro>Ser	100	6583	C	T	24	0	24
ccmFc	310	104	CGT>tGT	Arg>Cys	94.59	6733	C	T	74	4	70
ccmFc	334	112	CTT>tTT	Leu>Phe	46.34	6757	C	T	82	44	38
ccmFc	391	131	CGT>tGT	Arg>Cys	97.87	6814	C	T	94	2	92
ccmFc	878	293	TCT>TtT	Ser>Phe	90.95	8239	C	T	221	20	201
ccmFc	1139	380	CCA>CtA	Pro>Leu	96.79	8500	C	T	156	5	151
ccmFc	1160	387	TCG>TtG	Ser>Leu	95.76	8521	C	T	165	7	158
ccmFc	1234	412	CGG>tGG	Arg>Trp	94.63	8595	C	T	149	8	141
ccmFc	1315	439	CGA>tGA	Arg>*	95.65	8676	C	T	115	5	110
nad5A-I	155	52	CCG>CtG	Pro>Leu	76.79	75250	C	T	448	104	344
nad5A-I	242	81	CCG>CtG	Pro>Leu	82.42	76188	C	T	256	45	211
nad5A-I	272	91	TCC>TtC	Ser>Phe	74.42	76218	C	T	215	55	160
nad5A-I	358	120	CTT>tTT	Leu>Phe	65.29	76304	C	T	121	42	79
nad5A-I	374	125	CCA>CtA	Pro>Leu	56.14	76320	C	T	114	50	64
nad5A-I	398	133	TCT>TtT	Ser>Phe	57.89	76344	C	T	114	48	66
nad5A-I	494	165	ACA>AtA	Thr>Ile	46.55	76440	C	T	116	62	54
nad5A-I	506	169	CCT>CtT	Pro>Leu	48.28	76452	C	T	116	60	56
nad5A-I	539	180	CCT>CtT	Pro>Leu	41.74	76485	C	T	115	67	48
nad5A-I	548	183	TCG>TtG	Ser>Leu	24.32	76494	C	T	111	84	27
nad5A-I	553	185	CGT>tGT	Arg>Cys	23.58	76499	C	T	106	81	25
nad5A-I	598	200	CGT>tGT	Arg>Cys	53.04	76544	C	T	115	54	61
nad5A-I	608	203	GCC>GtC	Ala>Val	36.97	76554	C	T	119	75	44
nad5A-I	629	210	TCT>TtT	Ser>Phe	48.63	76575	C	T	146	75	71
nad5A-I	676	226	CTT>tTT	Leu>Phe	58.6	76622	C	T	186	77	109
nad5A-I	713	238	TCG>TtG	Ser>Leu	68.33	76659	C	T	240	76	164
nad5A-I	725	242	TCA>TtA	Ser>Leu	73.98	76671	C	T	269	70	199
nad5A-I	835	279	CCA>tCA	Pro>Ser	91.48	76781	C	T	575	49	526
nad5A-I	863	288	TCT>TtT	Ser>Phe	90.09	76809	C	T	767	76	691
nad5A-I	875	292	ACG>AtG	Thr>Met	87.18	76821	C	T	850	109	741
nad5A-I	1400	467	TCA>TtA	Ser>Leu	91.16	77346	C	T	1029	91	938
nad1C	277	93	CCC>tCC	Pro>Ser	95.22	96172	G	A	690	33	657
nad1C	268	90	CGG>tGG	Arg>Trp	93.92	96181	G	A	724	44	680
nad1C	238	80	CGG>tGG	Arg>Trp	94.56	96211	G	A	790	43	747
nad1C	163	55	CTC>tTC	Leu>Phe	96.98	96286	G	A	895	27	868
nad1C	95	32	CCG>CtG	Pro>Leu	95.21	96354	G	A	606	29	577
nad1C	83	28	CCA>CtA	Pro>Leu	80.45	96366	G	A	491	96	395
nad1C	80	27	TCT>TtT	Ser>Phe	80.45	96369	G	A	491	96	395
nad1C	74	25	TCG>TtG	Ser>Leu	96.67	96375	G	A	421	14	407
matR	1844	615	TCA>TtA	Ser>Leu	96.43	96977	G	A	644	23	621
matR	1756	586	CAC>tAC	His>Tyr	94.92	97065	G	A	590	30	560
matR	1700	567	CCT>CtT	Pro>Leu	79.4	97121	G	A	568	117	451
matR	1679	560	TCC>TtC	Ser>Phe	91.3	97142	G	A	563	49	514
matR	193	65	CCA>tCA	Pro>Ser	82.84	98628	G	A	338	58	280
matR	43	15	CCC>tCC	Pro>Ser	84.84	98778	G	A	277	42	235
matR	32	11	TCC>TtC	Ser>Phe	88.38	98789	G	A	284	33	251
nad1C	14	5	TCT>TtT	Ser>Phe	25.71	99525	G	A	105	78	27
nad5A-II	155	52	CCG>CtG	Pro>Leu	76.6	131915	C	T	47	11	36
nad5A-II	242	81	CCG>CtG	Pro>Leu	91.49	132853	C	T	47	4	43
nad5A-II	272	91	TCC>TtC	Ser>Phe	92.86	132883	C	T	42	3	39
nad5A-II	358	120	CTT>tTT	Leu>Phe	78.95	132969	C	T	19	4	15
nad5A-II	374	125	CCA>CtA	Pro>Leu	64.71	132985	C	T	17	6	11
nad5A-II	398	133	TCT>TtT	Ser>Phe	84.62	133009	C	T	13	2	11
nad5A-II	494	165	ACA>AtA	Thr>Ile	87.5	133105	C	T	16	2	14
nad5A-II	506	169	CCT>CtT	Pro>Leu	88.24	133117	C	T	17	2	15
nad5A-II	539	180	CCT>CtT	Pro>Leu	93.75	133150	C	T	16	1	15
nad5A-II	548	183	TCG>TtG	Ser>Leu	85.71	133159	C	T	14	2	12
nad5A-II	553	185	CGT>tGT	Arg>Cys	78.57	133164	C	T	14	3	11
nad5A-II	598	200	CGT>tGT	Arg>Cys	30	133209	C	T	10	7	3
nad5A-II	629	210	TCT>TtT	Ser>Phe	42.86	133240	C	T	7	4	3
nad5A-II	676	226	CTT>tTT	Leu>Phe	50	133287	C	T	10	5	5
nad5A-II	713	238	TCG>TtG	Ser>Leu	78.57	133324	C	T	14	3	11
nad5A-II	725	242	TCA>TtA	Ser>Leu	73.33	133336	C	T	15	4	11
nad5A-II	835	279	CCA>tCA	Pro>Ser	96.43	133446	C	T	28	1	27
nad5A-II	863	288	TCT>TtT	Ser>Phe	88.89	133474	C	T	36	4	32
nad5A-II	875	292	ACG>AtG	Thr>Met	89.19	133486	C	T	37	4	33
nad5A-II	1400	467	TCA>TtA	Ser>Leu	97.67	134011	C	T	43	1	42
nad2B	911	304	TCA>TtA	Ser>Leu	99.67	155685	G	A	606	2	604
nad2B	857	286	TCC>TtC	Ser>Phe	92.47	155739	G	A	651	49	602
nad2B	854	285	TCA>TtA	Ser>Leu	95.56	155742	G	A	676	30	646
nad2B	752	251	GCG>GtG	Ala>Val	93.14	155844	G	A	583	40	543
nad2B	700	234	CCA>tCA	Pro>Ser	91.25	157220	G	A	697	61	636
nad2B	581	194	TCG>TtG	Ser>Leu	89.62	157339	G	A	886	92	794
nad2B	512	171	TCA>TtA	Ser>Leu	93.44	157408	G	A	838	55	783
nad2B	416	139	ACT>AtT	Thr>Ile	79.75	157504	G	A	711	144	567
nad2B	412	138	CGT>tGT	Arg>Cys	93.48	157508	G	A	706	46	660
nad2B	382	128	CAT>tAT	His>Tyr	87.29	157538	G	A	669	85	584
nad2B	374	125	CCT>CtT	Pro>Leu	92.55	157546	G	A	698	52	646
nad2B	263	88	TCT>TtT	Ser>Phe	88.5	157657	G	A	600	69	531
nad2B	254	85	TCA>TtA	Ser>Leu	77.25	157666	G	A	589	134	455
nad2B	242	81	TCT>TtT	Ser>Phe	87.22	157678	G	A	618	79	539
nad2B	116	39	TCT>TtT	Ser>Phe	87.44	160264	G	A	446	56	390
rps3	92	31	TCA>TtA	Ser>Leu	88.31	175863	C	T	231	27	204
rps3	512	171	TCA>TtA	Ser>Leu	92.74	176283	C	T	303	22	281
rps3	713	238	TCG>TtG	Ser>Leu	88.17	176484	C	T	262	31	231
rps3	890	297	TCG>TtG	Ser>Leu	93.7	176661	C	T	254	16	238
rps3	1364	455	CCG>CtG	Pro>Leu	95.55	177135	C	T	427	19	408
rps3	1391	464	CCG>CtG	Pro>Leu	96.5	177162	C	T	429	15	414
rps3	1502	501	TCA>TtA	Ser>Leu	90.06	177273	C	T	312	31	281
rps3	1555	519	CGT>tGT	Arg>Cys	89.21	177326	C	T	315	34	281
rps3	1588	530	CCT>tCT	Pro>Ser	84.88	177359	C	T	324	49	275
rpl16	113	38	ACT>AtT	Thr>Ile	88.63	177537	C	T	343	39	304
rpl16	173	58	ACA>AtA	Thr>Ile	76.75	177597	C	T	271	63	208
rpl16	241	81	CTC>tTC	Leu>Phe	86.91	177665	C	T	275	36	239
rpl16	410	137	CCA>CtA	Pro>Leu	84	177834	C	T	275	44	231
rpl16	416	139	TCG>TtG	Ser>Leu	81.78	177840	C	T	269	49	220
ccmFn	38	13	CCG>CtG	Pro>Leu	83.8	186219	C	T	179	29	150
ccmFn	98	33	CCT>CtT	Pro>Leu	76.15	186279	C	T	218	52	166
ccmFn	137	46	TCG>TtG	Ser>Leu	88.21	186318	C	T	229	27	202
ccmFn	142	48	CGT>tGT	Arg>Cys	87.77	186323	C	T	229	28	201
ccmFn	151	51	CCG>tCG	Pro>Ser	81.59	186332	C	T	239	44	195
ccmFn	256	86	CGG>tGG	Arg>Trp	92.88	186437	C	T	267	19	248
ccmFn	262a	88	CCA>tCA	Pro>Ser	63.75	186443	C	T	251	91	160
ccmFn	263a	88	tCA>ttA	Ser>Leu	86.22	186444	C	T	254	35	219
ccmFn	283	95	CTT>tTT	Leu>Phe	75.76	186464	C	T	297	72	225
ccmFn	607	203	CAT>tAT	His>Tyr	26.51	186788	C	T	415	305	110
ccmFn	707	236	CCT>CtT	Pro>Leu	76.45	186888	C	T	242	57	185
ccmFn	716	239	TCA>TtA	Ser>Leu	69.46	186897	C	T	203	62	141
ccmFn	754	252	CGT>tGT	Arg>Cys	74.84	186935	C	T	155	39	116
ccmFn	776	259	TCA>TtA	Ser>Leu	69.8	186957	C	T	149	45	104
ccmFn	788	263	CCA>CtA	Pro>Leu	70	186969	C	T	160	48	112
ccmFn	803	268	TCA>TtA	Ser>Leu	88.89	186984	C	T	171	19	152
ccmFn	1187	396	TCG>TtG	Ser>Leu	42.18	187368	C	T	211	122	89
ccmFn	1270	424	CGG>tGG	Arg>Trp	73.4	187451	C	T	94	25	69
ccmFn	1298	433	CCA>CtA	Pro>Leu	65.62	187479	C	T	64	22	42
ccmFn	1315	439	CAT>tAT	His>Tyr	55.1	187496	C	T	49	22	27
ccmFn	1330	444	CGG>tGG	Arg>Trp	45.1	187511	C	T	51	28	23
ccmFn	1348	450	CGG>tGG	Arg>Trp	63.49	187529	C	T	63	23	40
ccmFn	1381	461	CGG>tGG	Arg>Trp	83.96	187562	C	T	106	17	89
ccmFn	1399	467	CGT>tGT	Arg>Cys	86.99	187580	C	T	123	16	107
ccmFn	1442	481	TCG>TtG	Ser>Leu	86.93	187623	C	T	153	20	133
ccmFn	1462	488	CTT>tTT	Leu>Phe	94.59	187643	C	T	185	10	175
cox1	11	4	CCG>CtG	Pro>Leu	97.36	205937	C	T	4551	120	4431
cox1	242	81	TCT>TtT	Ser>Phe	96.9	206168	C	T	2873	89	2784
cox1	254	85	TCT>TtT	Ser>Phe	97.94	206180	C	T	2861	59	2802
cox1	443	148	TCA>TtA	Ser>Leu	94.43	206369	C	T	1743	97	1646
cox1	452	151	TCT>TtT	Ser>Phe	96.83	206378	C	T	1641	52	1589
cox1	515	172	TCC>TtC	Ser>Phe	95.69	206441	C	T	1553	67	1486
cox1	551	184	TCA>TtA	Ser>Leu	91.16	206477	C	T	1403	124	1279
cox1	590	197	CCA>CtA	Pro>Leu	91.17	206516	C	T	1325	117	1208
cox1	668	223	TCT>TtT	Ser>Phe	96.05	206594	C	T	1772	70	1702
cox1	715	239	CGG>tGG	Arg>Trp	96.88	206641	C	T	2145	67	2078
cox1	746	249	CCC>CtC	Pro>Leu	95.51	206672	C	T	2408	108	2300
cox1	761	254	TCC>TtC	Ser>Phe	96.63	206687	C	T	2610	88	2522
cox1	1037	346	TCC>TtC	Ser>Phe	94.86	206963	C	T	3383	174	3209
cox1	1079	360	CCG>CtG	Pro>Leu	97.58	207005	C	T	3061	74	2987
cox1	1124	375	GCG>GtG	Ala>Val	95.96	207050	C	T	3044	123	2921
cox1	1186	396	CAC>tAC	His>Tyr	95.01	207112	C	T	3268	163	3105
cox1	1274	425	CCG>CtG	Pro>Leu	92	207200	C	T	3539	283	3256
cox1	1279	427	CTC>tTC	Leu>Phe	92.31	207205	C	T	3627	279	3348
cox1	1402	468	CGT>tGT	Arg>Cys	96.06	207328	C	T	3785	149	3636
cox1	1433	478	TCA>TtA	Ser>Leu	99.12	207359	C	T	3523	31	3492
rps13	26	9	TCA>TtA	Ser>Leu	30.53	208150	C	T	452	314	138
rps13	287	96	TCG>TtG	Ser>Leu	67.85	208411	C	T	650	209	441
nad1B	106	36	CCC>tCC	Pro>Ser	87.9	210969	C	T	124	15	109
nad1B	109	37	CGT>tGT	Arg>Cys	74.19	210972	C	T	124	32	92
nad1B	116	39	TCG>TtG	Ser>Leu	73.38	210979	C	T	139	37	102
nad1B	152	51	TCC>TtC	Ser>Phe	91.33	211015	C	T	173	15	158
nad1B	251	84	TCA>TtA	Ser>Leu	63.26	211114	C	T	215	79	136
atp8	47	16	TCA>TtA	Ser>Leu	95.94	235134	C	T	2464	100	2364
atp8	58	20	CTC>tTC	Leu>Phe	93.4	235145	C	T	2516	166	2350
atp8	76a	26	CCC>tCC	Pro>Ser	92.43	235163	C	T	2551	193	2358
atp8	77a	26	tCC>ttC	Ser>Phe	89	235164	C	T	2555	281	2274
atp8	452	151	CCA>CtA	Pro>Leu	96.67	235539	C	T	3990	133	3857
cox3	112	38	CCA>tCA	Pro>Ser	97.42	236340	C	T	2755	71	2684
cox3	257	86	TCT>TtT	Ser>Phe	94.7	236485	C	T	1264	67	1197
cox3	289	97	CTT>tTT	Leu>Phe	93.77	236517	C	T	1027	64	963
cox3	304	102	CGG>tGG	Arg>Trp	91.67	236532	C	T	852	71	781
cox3	311	104	TCT>TtT	Ser>Phe	92.76	236539	C	T	774	56	718
cox3	314	105	TCT>TtT	Ser>Phe	81.98	236542	C	T	766	138	628
cox3	413	138	CCT>CtT	Pro>Leu	98.5	236641	C	T	1404	21	1383
cox3	512	171	TCA>TtA	Ser>Leu	35.69	236740	C	T	2233	1436	797
cox3	565a	189	CCC>tCC	Pro>Ser	97.83	236793	C	T	2354	51	2303
cox3	566a	189	tCC>ttC	Ser>Phe	98.09	236794	C	T	2353	45	2308
cox3	653	218	TCG>TtG	Ser>Leu	97.13	236881	C	T	3027	87	2940
cox3	754	252	CGG>tGG	Arg>Trp	99.51	236982	C	T	3281	16	3265
sdh4	29	10	TCG>TtG	Ser>Leu	99.51	236982	C	T	3281	16	3265
sdh4	155	52	CCA>CtA	Pro>Leu	92.57	237108	C	T	2867	213	2654
sdh4	169	57	CTC>tTC	Leu>Phe	81.13	237122	C	T	2623	495	2128
sdh4	203	68	TCA>TtA	Ser>Leu	91.97	237156	C	T	2453	197	2256
sdh4	259	87	CAT>tAT	His>Tyr	93.84	237212	C	T	1785	110	1675
mttB	704	235	TCG>TtG	Ser>Leu	91.22	240583	G	A	319	28	291
mttB	658	220	CGT>tGT	Arg>Cys	63.5	240629	G	A	274	100	174
mttB	545	182	CCT>CtT	Pro>Leu	88.27	240742	G	A	162	19	143
mttB	496	166	CCA>tCA	Pro>Ser	57.69	240791	G	A	156	66	90
mttB	488	163	TCG>TtG	Ser>Leu	61.84	240799	G	A	152	58	94
mttB	463	155	CAT>tAT	His>Tyr	60.28	240824	G	A	141	56	85
mttB	398	133	CCA>CtA	Pro>Leu	33.01	240889	G	A	103	69	34
mttB	367	123	CCC>tCC	Pro>Ser	53.93	240920	G	A	89	41	48
mttB	337	113	CGC>tGC	Arg>Cys	31.63	240950	G	A	98	67	31
mttB	335	112	TCT>TtT	Ser>Phe	33.66	240952	G	A	101	67	34
mttB	322	108	CAT>tAT	His>Tyr	64.81	240965	G	A	108	38	70
mttB	193	65	CCG>tCG	Pro>Ser	41.83	241094	G	A	153	89	64
mttB	191	64	TCC>TtC	Ser>Phe	60.53	241096	G	A	152	60	92
mttB	179	60	TCA>TtA	Ser>Leu	62.94	241108	G	A	170	63	107
mttB	119	40	TCT>TtT	Ser>Phe	35.65	241168	G	A	216	139	77
mttB	103	35	CCG>tCG	Pro>Ser	76.44	241184	G	A	208	49	159
mttB	91	31	CGT>tGT	Arg>Cys	57.39	241196	G	A	230	98	132
mttB	55	19	CGG>tGG	Arg>Trp	68.98	241232	G	A	274	85	189
mttB	17	6	TCG>TtG	Ser>Leu	81.25	241270	G	A	320	60	260
cox2	38	13	CCT>CtT	Pro>Leu	90.43	251350	C	T	2791	267	2524
cox2	71	24	TCT>TtT	Ser>Phe	92.08	251383	C	T	3057	242	2815
cox2	161	54	TCA>TtA	Ser>Leu	89.69	251473	C	T	2540	262	2278
cox2	163	55	CGG>tGG	Arg>Trp	91.26	251475	C	T	2540	222	2318
cox2	253	85	CGG>tGG	Arg>Trp	93.77	251565	C	T	2327	145	2182
cox2	278	93	CCG>CtG	Pro>Leu	88.61	251590	C	T	2238	255	1983
cox2	379	127	CGG>tGG	Arg>Trp	89.04	251691	C	T	1962	215	1747
cox2	443	148	ACG>AtG	Thr>Met	93.95	251755	C	T	1372	83	1289
cox2	476	159	TCA>TtA	Ser>Leu	88.48	251788	C	T	1198	138	1060
cox2	544	182	CCT>tCT	Pro>Ser	91.9	251856	C	T	790	64	726
cox2	557	186	CCT>CtT	Pro>Leu	87.14	251869	C	T	762	98	664
cox2	581	194	TCA>TtA	Ser>Leu	89.31	251893	C	T	823	88	735
cox2	632	211	TCG>TtG	Ser>Leu	91.46	251944	C	T	995	85	910
cox2	742	248	CGG>tGG	Arg>Trp	93.47	252054	C	T	1194	78	1116
atp4	416	139	ACT>AtT	Thr>Ile	96.8	261624	G	A	938	30	908
atp4	407	136	CCA>CtA	Pro>Leu	96.19	261633	G	A	946	36	910
atp4	395	132	TCA>TtA	Ser>Leu	97.57	261645	G	A	987	24	963
atp4	251a	84	tCG>ttG	Ser>Leu	94.09	261789	G	A	829	49	780
atp4	250a	84	CCG>tCG	Pro>Ser	58.03	261790	G	A	841	353	488
atp4	248	83	CCT>CtT	Pro>Leu	95.36	261792	G	A	840	39	801
atp4	227	76	CCC>CtC	Pro>Leu	96.22	261813	G	A	978	37	941
atp4	215	72	TCG>TtG	Ser>Leu	97	261825	G	A	1068	32	1036
atp4	89	30	TCA>TtA	Ser>Leu	96.75	261951	G	A	1506	49	1457
atp4	59	20	TCT>TtT	Ser>Phe	88.76	261981	G	A	1557	175	1382
nad4L	251	84	TCT>TtT	Ser>Phe	93.57	262589	G	A	1058	68	990
nad4L	167	56	CCA>CtA	Pro>Leu	70.9	262673	G	A	488	142	346
nad4L	158	53	TCA>TtA	Ser>Leu	72.67	262682	G	A	461	126	335
nad4L	128	43	TCG>TtG	Ser>Leu	75.07	262712	G	A	349	87	262
nad4L	80	27	TCA>TtA	Ser>Leu	56.65	262760	G	A	316	137	179
nad4L	70	24	CCA>tCA	Pro>Ser	53.02	262770	G	A	298	140	158
nad4L	65	22	TCA>TtA	Ser>Leu	64.4	262775	G	A	250	89	161
nad4L	56	19	CCT>CtT	Pro>Leu	66.28	262784	G	A	261	88	173
nad4L	25	9	CGG>tGG	Arg>Trp	64.92	262815	G	A	325	114	211
nad4L	11	4	TCT>TtT	Ser>Phe	74.47	262829	G	A	380	97	283
rps1	158	53	CCT>CtT	Pro>Leu	93.19	278324	G	A	191	13	178
atp9	223	75	CGA>tGA	Arg>*	98.7	278976	G	A	8898	116	8782
atp9	191	64	CCA>CtA	Pro>Leu	96.84	279008	G	A	9014	285	8729
atp9	50	17	TCA>TtA	Ser>Leu	98.43	279149	G	A	8976	141	8835
atp9	20	7	TCA>TtA	Ser>Leu	99.11	279179	G	A	9258	82	9176
atp1	1415	472	CCA>CtA	Pro>Leu	98.95	306155	C	T	2948	31	2917
atp1	1490	497	CCA>CtA	Pro>Leu	98.8	306230	C	T	2662	32	2630
atp6	844	282	CAA>tAA	Gln>*	91.16	319173	G	A	328	29	299
atp6	833	278	ACA>AtA	Thr>Ile	94.64	319184	G	A	336	18	318
atp6	797	266	TCT>TtT	Ser>Phe	93.71	319220	G	A	429	27	402
atp6	782	261	TCA>TtA	Ser>Leu	93.85	319235	G	A	439	27	412
atp6	761	254	CCG>CtG	Pro>Leu	76.72	319256	G	A	537	125	412
atp6	653	218	TCA>TtA	Ser>Leu	95.45	319364	G	A	966	44	922
atp6	611	204	TCA>TtA	Ser>Leu	94.77	319406	G	A	1052	55	997
atp6	589	197	CAT>tAT	His>Tyr	94.33	319428	G	A	1094	62	1032
atp6	586	196	CCT>tCT	Pro>Ser	94.37	319431	G	A	1137	64	1073
atp6	527	176	TCA>TtA	Ser>Leu	95.18	319490	G	A	1472	71	1401
atp6	395	132	CCC>CtC	Pro>Leu	91.22	319622	G	A	1093	96	997
atp6	388	130	CGT>tGT	Arg>Cys	90.05	319629	G	A	1055	105	950
atp6	380	127	TCG>TtG	Ser>Leu	91.99	319637	G	A	999	80	919
atp6	362	121	TCG>TtG	Ser>Leu	90.6	319655	G	A	1096	103	993
atp6	355	119	CGC>tGC	Arg>Cys	92.17	319662	G	A	1188	93	1095
atp6	299	100	CCG>CtG	Pro>Leu	92.8	319718	G	A	1501	108	1393
atp6	293	98	CCG>CtG	Pro>Leu	94.27	319724	G	A	1572	90	1482
atp6	242	81	TCA>TtA	Ser>Leu	95.24	319775	G	A	1889	90	1799
atp6	163	55	CCA>tCA	Pro>Ser	95.23	319854	G	A	2264	108	2156
nad2A	26	9	TCC>TtC	Ser>Phe	79.67	326553	C	T	600	122	478
nad2A	56	19	TCC>TtC	Ser>Phe	97.03	326583	C	T	708	21	687
nad2A	223	75	CTT>tTT	Leu>Phe	95.25	327758	C	T	568	27	541
nad2A	308	103	TCT>TtT	Ser>Phe	91.71	327843	C	T	350	29	321
nad2A	311	104	TCC>TtC	Ser>Phe	92.41	327846	C	T	316	24	292
nad2A	356	119	CCA>CtA	Pro>Leu	96.86	327891	C	T	223	7	216
nad2A	361	121	CCT>tCT	Pro>Ser	76.12	327896	C	T	201	48	153
nad2A	367	123	CGC>tGC	Arg>Cys	88.36	327902	C	T	189	22	167
nad2A	394	132	CAT>tAT	His>Tyr	84.62	327929	C	T	143	22	121
nad2A	401	134	TCA>TtA	Ser>Leu	82.84	327936	C	T	134	23	111
nad2A	428	143	CCT>CtT	Pro>Leu	96.35	327963	C	T	137	5	132
nad2A	497	166	TCG>TtG	Ser>Leu	61.54	328032	C	T	143	55	88
nad2A	523	175	CCC>tCC	Pro>Ser	85.27	328058	C	T	129	19	110
nad3	349	117	CGG>tGG	Arg>Trp	77.42	336623	G	A	124	28	96
nad3	344	115	TCG>TtG	Ser>Leu	80.33	336628	G	A	122	24	98
nad3	317	106	TCT>TtT	Ser>Phe	85.61	336655	G	A	139	20	119
nad3	275	92	TCT>TtT	Ser>Phe	75.47	336697	G	A	159	39	120
nad3	266	89	CCG>CtG	Pro>Leu	49.66	336706	G	A	145	73	72
nad3	247	83	CCT>tCT	Pro>Ser	75.57	336725	G	A	131	32	99
nad3	215	72	CCG>CtG	Pro>Leu	79.37	336757	G	A	160	33	127
nad3	209a	70	tCT>ttT	Ser>Leu	84.66	336763	G	A	163	25	138
nad3	208a	70	CCT>tCT	Pro>Ser	81.82	336764	G	A	165	30	135
nad3	146	49	TCC>TtC	Ser>Phe	91.87	336826	G	A	283	23	260
nad3	44	15	CCG>CtG	Pro>Leu	92.13	336928	G	A	394	31	363
nad3	5	2	TCA>TtA	Ser>Leu	91.49	336967	G	A	435	37	398
rpl5	521	174	CCG>CtG	Pro>Leu	93.38	337280	G	A	665	44	621
rpl5	518	173	CCA>CtA	Pro>Leu	91.59	337283	G	A	666	56	610
rpl5	335	112	TCG>TtG	Ser>Leu	88.39	337466	G	A	534	62	472
rpl5	323	108	TCG>TtG	Ser>Leu	89.33	337478	G	A	534	57	477
rpl5	92	31	TCG>TtG	Ser>Leu	86.57	337709	G	A	268	36	232
rpl5	64	22	CAC>tAC	His>Tyr	81.45	337737	G	A	221	41	180
rpl5	59	20	CCG>CtG	Pro>Leu	90.14	337742	G	A	213	21	192
rpl5	35	12	TCA>TtA	Ser>Leu	89.78	337766	G	A	186	19	167
rpl10	320	107	TCA>TtA	Ser>Leu	98.44	342535	G	A	643	10	633
rpl10	245	82	TCG>TtG	Ser>Leu	94.46	342610	G	A	560	31	529
rpl10	107	36	TCG>TtG	Ser>Leu	96.47	342748	G	A	425	15	410
rpl10	89	30	TCA>TtA	Ser>Leu	92.65	342766	G	A	422	31	391
ccmB	611	204	TCA>TtA	Ser>Leu	39.29	349998	G	A	28	17	11
ccmB	596	199	TCG>TtG	Ser>Leu	67.86	350013	G	A	28	9	19
ccmB	554	185	TCG>TtG	Ser>Leu	38.46	350055	G	A	26	16	10
ccmB	551	184	TCA>TtA	Ser>Leu	53.85	350058	G	A	26	12	14
ccmB	548	183	CCT>CtT	Pro>Leu	23.08	350061	G	A	26	20	6
ccmB	514	172	CGT>tGT	Arg>Cys	23.53	350095	G	A	34	26	8
ccmB	428	143	TCG>TtG	Ser>Leu	50	350181	G	A	34	17	17
ccmB	424	142	CGT>tGT	Arg>Cys	20.59	350185	G	A	34	27	7
ccmB	367	123	CGG>tGG	Arg>Trp	26.83	350242	G	A	41	30	11
ccmB	304	102	CGT>tGT	Arg>Cys	30.61	350305	G	A	49	34	15
ccmB	172	58	CCT>tCT	Pro>Ser	25.58	350437	G	A	43	32	11
ccmB	164	55	CCG>CtG	Pro>Leu	20.93	350445	G	A	43	34	9
ccmB	160	54	CCT>tCT	Pro>Ser	54.76	350449	G	A	42	19	23
ccmB	137	46	TCC>TtC	Ser>Phe	60	350472	G	A	50	20	30
ccmB	128	43	TCA>TtA	Ser>Leu	35.85	350481	G	A	53	34	19
ccmB	80	27	TCG>TtG	Ser>Leu	80	350529	G	A	100	20	80
ccmB	71	24	CCG>CtG	Pro>Leu	71.93	350538	G	A	114	32	82
ccmB	43	15	CCA>tCA	Pro>Ser	62.18	350566	G	A	156	59	97
ccmB	28	10	CAT>tAT	His>Tyr	86.11	350581	G	A	180	25	155
rpl2	215	72	CCA>CtA	Pro>Leu	82.35	353014	G	A	119	21	98
rps4	38	13	TCA>TtA	Ser>Leu	24.07	354688	C	T	108	82	26
rps4	49	17	CGG>tGG	Arg>Trp	36.19	354699	C	T	105	67	38
rps4	193	65	CAT>tAT	His>Tyr	25.74	354843	C	T	101	75	26
rps4	257	86	CCA>CtA	Pro>Leu	49.58	354907	C	T	119	60	59
rps4	266	89	CCA>CtA	Pro>Leu	38.71	354916	C	T	124	76	48
rps4	278	93	TCG>TtG	Ser>Leu	49.62	354928	C	T	131	66	65
rps4	290	97	CCG>CtG	Pro>Leu	48.55	354940	C	T	138	71	67
rps4	307	103	CGT>tGT	Arg>Cys	45.39	354957	C	T	141	77	64
rps4	335	112	CCG>CtG	Pro>Leu	60.13	354985	C	T	158	63	95
rps4	482	161	TCA>TtA	Ser>Leu	79.68	355132	C	T	310	63	247
rps4	785	262	CCT>CtT	Pro>Leu	76.58	355435	C	T	363	85	278
rps4	914	305	TCG>TtG	Ser>Leu	74.03	355564	C	T	154	40	114
rps4	925	309	CAT>tAT	His>Tyr	80	355575	C	T	150	30	120
rps4	935	312	CCA>CtA	Pro>Leu	66.67	355585	C	T	147	49	98
rps4	950	317	TCT>TtT	Ser>Phe	83.46	355600	C	T	127	21	106
rps4	1000a	334	CCA>tCA	Pro>Ser	76.99	355650	C	T	113	26	87
rps4	1001a	334	tCA>ttA	Ser>Leu	27.19	355651	C	T	114	83	31
rps4	1010	337	CCT>CtT	Pro>Leu	54.87	355660	C	T	113	51	62
rps4	1015	339	CGG>tGG	Arg>Trp	58.06	355665	C	T	124	52	72
nad6	26	9	CCT>CtT	Pro>Leu	93.82	356355	C	T	1148	71	1077
nad6	53	18	GCA>GtA	Ala>Val	79.71	356382	C	T	1168	237	931
nad6	88a	30	CCC>tCC	Pro>Ser	88.44	356417	C	T	865	100	765
nad6	89a	30	tCC>ttC	Ser>Phe	88.17	356418	C	T	862	102	760
nad6	95	32	CCA>CtA	Pro>Leu	84.99	356424	C	T	893	134	759
nad6	103	35	CGC>tGC	Arg>Cys	91.65	356432	C	T	958	80	878
nad6	146	49	TCC>TtC	Ser>Phe	95.49	356475	C	T	1419	64	1355
nad6	161	54	CCA>CtA	Pro>Leu	90.75	356490	C	T	1524	141	1383
nad6	169	57	CAT>tAT	His>Tyr	86.84	356498	C	T	1641	216	1425
nad6	446	149	TCC>TtC	Ser>Phe	96.44	356775	C	T	1854	66	1788
nad6	463	155	CCT>tCT	Pro>Ser	96.36	356792	C	T	1675	61	1614
nad4	1433	478	CCG>CtG	Pro>Leu	94.9	360440	G	A	569	29	540
nad4	1417	473	CAC>tAC	His>Tyr	96.83	360456	G	A	600	19	581
nad4	1373	458	TCC>TtC	Ser>Phe	85.3	362897	G	A	823	121	702
nad4	1355	452	CCA>CtA	Pro>Leu	86.69	362915	G	A	864	115	749
nad4	1205	402	CCC>CtC	Pro>Leu	92.34	363065	G	A	731	56	675
nad4	1172	391	TCA>TtA	Ser>Leu	85.53	363098	G	A	463	67	396
nad4	1151	384	TCC>TtC	Ser>Phe	57.47	363119	G	A	261	111	150
nad4	1148	383	TCT>TtT	Ser>Phe	49.54	363122	G	A	218	110	108
nad4	1142	381	TCC>TtC	Ser>Phe	50	363128	G	A	196	98	98
nad4	1132	378	CCT>tCT	Pro>Ser	55.21	363138	G	A	163	73	90
nad4	1129	377	CTC>tTC	Leu>Phe	63.91	363141	G	A	169	61	108
nad4	1109	370	TCA>TtA	Ser>Leu	65.52	363161	G	A	174	60	114
nad4	1010	337	CCG>CtG	Pro>Leu	29.24	363260	G	A	171	121	50
nad4	1006	336	CCA>tCA	Pro>Ser	40.83	363264	G	A	169	100	69
nad4	896	299	TCA>TtA	Ser>Leu	78.04	367248	G	A	510	112	398
nad4	857	286	CCA>CtA	Pro>Leu	75.9	367287	G	A	664	160	504
nad4	836	279	TCC>TtC	Ser>Phe	83.58	367308	G	A	743	122	621
nad4	767	256	CCT>CtT	Pro>Leu	91.66	367377	G	A	1127	94	1033
nad4	659	220	TCT>TtT	Ser>Phe	94.12	367485	G	A	1581	93	1488
nad4	608	203	TCA>TtA	Ser>Leu	97.25	367536	G	A	1601	44	1557
nad4	449	150	CCA>CtA	Pro>Leu	82.79	369120	G	A	616	106	510
nad4	437a	146	tCC>ttC	Ser>Phe	83.14	369132	G	A	528	89	439
nad4	436a	146	CCC>tCC	Pro>Ser	87.1	369133	G	A	527	68	459
nad4	433	145	CTT>tTT	Leu>Phe	59.08	369136	G	A	589	241	348
nad4	416	139	CCT>CtT	Pro>Leu	71.01	369153	G	A	576	167	409
nad4	403	135	CGC>tGC	Arg>Cys	77.76	369166	G	A	562	125	437
nad4	376	126	CGT>tGT	Arg>Cys	69.26	369193	G	A	553	170	383
nad4	368	123	TCT>TtT	Ser>Phe	89.1	369201	G	A	532	58	474
nad4	362	121	ACA>AtA	Thr>Ile	73.64	369207	G	A	550	145	405
nad4	197	66	TCT>TtT	Ser>Phe	85.09	369372	G	A	530	79	451
nad4	166	56	CGG>tGG	Arg>Trp	65.09	369403	G	A	424	148	276
nad4	164	55	CCT>CtT	Pro>Leu	64.78	369405	G	A	423	149	274
nad4	158	53	CCT>CtT	Pro>Leu	57.04	369411	G	A	419	180	239
nad4	154	52	CCC>tCC	Pro>Ser	77.02	369415	G	A	383	88	295
nad4	107	36	CCG>CtG	Pro>Leu	72.79	369462	G	A	463	126	337
nad4	77	26	CCT>CtT	Pro>Leu	81.11	369492	G	A	503	95	408
nad4	74	25	ACT>AtT	Thr>Ile	68.18	369495	G	A	528	168	360
nad4	44	15	CCT>CtT	Pro>Leu	84.64	369525	G	A	586	90	496
nad4	29	10	TCT>TtT	Ser>Phe	81.79	369540	G	A	626	114	512
nad1A	394	132	CGG>tGG	Arg>Trp	99.53	399859	G	A	423	2	421
nad1A	386	129	ACA>AtA	Thr>Ile	97.82	399867	G	A	505	11	494
nad1A	326a	109	tCG>ttG	Ser>Leu	98.47	399927	G	A	917	14	903
nad1A	325a	109	CCG>tCG	Pro>Ser	98.48	399928	G	A	919	14	905
nad1A	283	95	CGG>tGG	Arg>Trp	98.95	399970	G	A	1146	12	1134
nad1A	233	78	TCC>TtC	Ser>Phe	91.68	400020	G	A	1310	109	1201
nad1A	20	7	ACG>AtG	Thr>Met	96.7	400233	G	A	849	28	821
cob	1087	363	CCT>tCT	Pro>Ser	92.99	404577	G	A	1939	136	1803
cob	985	329	CAC>tAC	His>Tyr	95.81	404679	G	A	2436	102	2334
cob	911	304	CCC>CtC	Pro>Leu	95.24	404753	G	A	2312	110	2202
cob	856	286	CAT>tAT	His>Tyr	97.16	404808	G	A	2361	67	2294
cob	571	191	CAT>tAT	His>Tyr	95.65	405093	G	A	3010	131	2879
cob	410	137	ACA>AtA	Thr>Ile	99.18	405254	G	A	2690	22	2668
cob	361	121	CGG>tGG	Arg>Trp	94.57	405303	G	A	2616	142	2474
cob	328	110	CAT>tAT	His>Tyr	96.98	405336	G	A	2682	81	2601
cob	301	101	CAC>tAC	His>Tyr	97.85	405363	G	A	2703	58	2645
cob	289	97	CTC>tTC	Leu>Phe	98.18	405375	G	A	2807	51	2756
cob	56	19	ACA>AtA	Thr>Ile	95.99	405608	G	A	2670	107	2563
rps14	268	90	CCT>tCT	Pro>Ser	95.41	407043	G	A	2856	131	2725
rps14	191	64	TCC>TtC	Ser>Phe	95.5	407120	G	A	2646	119	2527
ccmC	497	166	TCT>TtT	Ser>Phe	31.58	415755	G	A	19	13	6
ccmC	473	158	CCG>CtG	Pro>Leu	22.22	415779	G	A	18	14	4
ccmC	463	155	CGT>tGT	Arg>Cys	26.32	415789	G	A	19	14	5
ccmC	458	153	TCA>TtA	Ser>Leu	21.05	415794	G	A	19	15	4
ccmC	446	149	CCG>CtG	Pro>Leu	57.14	415806	G	A	21	9	12
ccmC	436	146	CCT>tCT	Pro>Ser	31.82	415816	G	A	22	15	7
ccmC	400	134	CTT>tTT	Leu>Phe	41.67	415852	G	A	36	21	15
ccmC	395	132	TCG>TtG	Ser>Leu	25	415857	G	A	36	27	9
ccmC	331	111	CGG>tGG	Arg>Trp	41.67	415921	G	A	48	28	20
ccmC	184	62	CGG>tGG	Arg>Trp	68.66	416068	G	A	67	21	46
ccmC	179	60	GCG>GtG	Ala>Val	68.12	416073	G	A	69	22	47
ccmC	161	54	CCG>CtG	Pro>Leu	71.59	416091	G	A	88	25	63
ccmC	133	45	CTT>tTT	Leu>Phe	58.06	416119	G	A	93	39	54
ccmC	115	39	CGG>tGG	Arg>Trp	64.86	416137	G	A	111	39	72
ccmC	103	35	CAT>tAT	His>Tyr	65.74	416149	G	A	108	37	71
ccmC	76	26	CGG>tGG	Arg>Trp	70.87	416176	G	A	127	37	90
nad5C	491	164	TCG>TtG	Ser>Leu	97.98	424431	G	A	2079	42	2037
nad5C	451	151	CGT>tGT	Arg>Cys	96.2	424471	G	A	2528	96	2432
nad5C	449	150	TCT>TtT	Ser>Phe	92.79	424473	G	A	2539	183	2356
nad5C	143	48	CCC>CtC	Pro>Leu	93.68	425889	G	A	1520	96	1424
nad5C	122	41	TCT>TtT	Ser>Phe	90.23	425910	G	A	1198	117	1081
nad5C	113	38	TCA>TtA	Ser>Leu	84.41	425919	G	A	1135	177	958
nad5C	101	34	CCG>CtG	Pro>Leu	89.91	425931	G	A	951	96	855
nad5C	83	28	ACC>AtC	Thr>Ile	90.64	425949	G	A	737	69	668
nad5C	23	8	CCC>CtC	Pro>Leu	79.49	426009	G	A	434	89	345
nad9	92	31	TCT>TtT	Ser>Phe	96.75	431628	C	T	1538	50	1488
nad9	167	56	TCG>TtG	Ser>Leu	97.18	431703	C	T	1489	42	1447
nad9	298	100	CCG>tCG	Pro>Ser	94.49	431834	C	T	690	38	652
nad9	328	110	CGG>tGG	Arg>Trp	91.15	431864	C	T	576	51	525
nad9	368	123	TCC>TtC	Ser>Phe	89.76	431904	C	T	459	47	412
nad9	398	133	TCA>TtA	Ser>Leu	93.86	431934	C	T	391	24	367
nad9	439	147	CTT>tTT	Leu>Phe	88.98	431975	C	T	354	39	315
nad7	38	13	TCG>TtG	Ser>Leu	97.22	442982	C	T	1836	51	1785
nad7	77	26	TCA>TtA	Ser>Leu	97.01	443021	C	T	1172	35	1137
nad7	83	28	TCA>TtA	Ser>Leu	95.03	443027	C	T	1126	56	1070
nad7	200	67	TCT>TtT	Ser>Phe	90.98	444051	C	T	987	89	898
nad7	224	75	ACG>AtG	Thr>Met	95.4	445434	C	T	609	28	581
nad7	244	82	CAT>tAT	His>Tyr	87.06	445454	C	T	603	78	525
nad7	251	84	TCA>TtA	Ser>Leu	84.47	445461	C	T	586	91	495
nad7	316	106	CGT>tGT	Arg>Cys	94.09	445526	C	T	761	45	716
nad7	335	112	TCA>TtA	Ser>Leu	93.15	445545	C	T	803	55	748
nad7	344	115	TCA>TtA	Ser>Leu	86.6	445554	C	T	888	119	769
nad7	383	128	TCA>TtA	Ser>Leu	95.85	445593	C	T	1181	49	1132
nad7	533	178	TCC>TtC	Ser>Phe	94.54	445743	C	T	1558	85	1473
nad7	578	193	TCA>TtA	Ser>Leu	95.08	445788	C	T	1320	65	1255
nad7	698	233	TCG>TtG	Ser>Leu	44.74	446879	C	T	190	105	85
nad7	724	242	CAT>tAT	His>Tyr	84.84	446905	C	T	244	37	207
nad7	734	245	TCG>TtG	Ser>Leu	80.36	446915	C	T	280	55	225
nad7	739a	247	CCT>tCT	Pro>Ser	78.98	446920	C	T	295	62	233
nad7	740a	247	tCT>ttT	Ser>Phe	80.94	446921	C	T	299	57	242
nad7	769	257	CGC>tGC	Arg>Cys	82.32	446950	C	T	413	73	340
nad7	973	325	CCT>tCT	Pro>Ser	60.54	448934	C	T	299	118	181
nad7	1057	353	CGT>tGT	Arg>Cys	72.41	449018	C	T	203	56	147
nad7	1079	360	TCT>TtT	Ser>Phe	79.19	449040	C	T	197	41	156
nad7	1088	363	TCA>TtA	Ser>Leu	60.85	449049	C	T	189	74	115
nad7	1103	368	TCT>TtT	Ser>Phe	48.4	449064	C	T	188	97	91
nad7	1124	375	CCT>CtT	Pro>Leu	95.78	449085	C	T	166	7	159
nad7	1166	389	TCT>TtT	Ser>Phe	84.78	449127	C	T	138	21	117
